# Supplementary material for: Estimating the returns to UK publicly funded cancer-related research in terms of the net value of improved health outcomes
Source: BMC Med. 2014 Jun 16;12:99. doi: 10.1186/1741-7015-12-99 (PMC4058434; doi:10.1186/1741-7015-12-99)
Supplement: Additional file 1 — Funding data. [file 1741-7015-12-99-S1.xlsx]

## Sheet: Funding data
	Charitable and public sector cancer funding (£m)
Date	MRC	WT	CRUK	DH/NIHR	FCs	LLR	BBSRC	AICR	YCR	Scottish Gov	Breakthrough	Total (cash)	Total (UK GDP constant, 2011=100)	Low estimate (7.5%)	High estimate (15%)
1970	3	<1	3	12	6	<1	1		<1	1		26	288	238	387
1971	3	<1	4	13	6	<1	1		<1	1		27	278	230	374
1972	3	<1	5	13	7	<1	1		<1	1		30	282	235	375
1973	3	<1	7	12	7	<1	1		<1	1		32	280	237	365
1974	4	<1	8	14	8	<1	2		<1	1		36	263	223	342
1975	4	<1	8	15	8	<1	2		<1	1		38	222	188	289
1976	9	<1	10	16	8	<1	2		<1	1		46	238	207	300
1977	10	<1	11	17	9	<1	2		<1	1		50	225	196	282
1978	11	<1	13	17	9	<1	2		<1	1		55	222	195	277
1979	13	1	17	18	10	1	2		1	1		63	220	195	269
1980	17	1	26	19	10	1	2	<1	1	1		78	230	208	273
1981	17	1	28	19	11	1	2	<1	1	1		80	216	196	256
1982	19	1	30	20	12	1	3	<1	1	1		87	219	199	259
1983	20	1	32	21	12	1	3	<1	1	1		91	221	201	260
1984	20	1	36	22	13	1	3	<1	1	1		98	225	205	265
1985	20	1	40	23	14	1	3	<1	1	2		105	229	210	269
1986	20	2	47	26	14	1	3	<1	1	2		118	250	228	293
1987	18	5	64	27	15	2	3	<1	3	2		140	281	260	324
1988	21	10	71	29	16	2	4	<1	3	2		157	297	276	340
1989	23	8	84	31	16	1	4	<1	2	2		172	304	284	345
1990	24	7	90	34	19	1	4	<1	5	2		187	309	287	352
1991	24	14	88	34	21	5	4	1	3	2		198	307	285	349
1992	25	23	96	35	21	5	5	1	5	2	0	218	332	311	374
1993	22	30	96	37	23	5	5	1	5	2	0	227	338	315	382
1994	24	25	100	39	22	5	5	1	4	2	0	227	333	311	378
1995	26	21	97	40	22	8	5	2	3	2	1	227	324	302	369
1996	29	30	97	47	22	12	6	4	3	2	1	254	351	327	399
1997	32	37	101	46	24	9	6	5	4	2	1	266	361	337	409
1998	35	68	105	46	27	8	7	3	3	2	7	309	411	387	460
1999	39	102	119	47	29	16	7	8	4	3	7	380	496	471	545
2000	43	80	121	48	30	13	7	4	4	3	4	356	463	438	513
2001	47	96	136	50	31	14	8	7	4	4	4	400	509	484	561
2002	65	89	168	51	33	15	10	5	3	1	3	445	554	527	607
2003	71	82	184	59	37	23	10	8	4	4	3	485	590	560	648
2004	79	92	226	63	38	20	11	8	3	5	3	548	647	617	707
2005	78	99	218	63	39	18	8	10	4	5	5	547	632	602	691
2006	86	137	315	67	44	25	12	9	3	6	6	710	798	767	861
2007	88	125	334	71	47	17	12	10	4	5	7	721	791	759	856
2008	103	126	303	79	49	27	13	10	5	5	9	728	778	744	847
2009	105	136	308	80	59	15	13	10	7	4	11	749	789	752	862
Total	1302	1449	3845	1421	847	273	204	107	98	92	72	9710	15100	13994	17311

## Sheet: Explanatory notes
The leading funders of cancer research in the UK were identified by examining the National Cancer Research Institute (NCRI) Cancer Research Database (CaRD) [1]. Between 2002 and 2011, the top ten funders consistently accounted for over 95% of cancer research spend by the 21 NCRI partners. Estimates of annual cancer research funding between 1970 and 2009 were assembeld for these ten organisations …
Medical Research Council (MRC). Between 1970 and 2009 the MRC used five different systems for classifying grants. The longest time series is for 1976/7 to 1992/3 and this was the series used as the basis for our estimates. For this period annual spend on funded grants was classified in two ways. The first was based on the primary purpose of the research and provided an ‘exclusive’ measure of spen…
Wellcome Trust (WT). Wellcome Trust expenditure on cancer research is derived from the WT grants database using a combination of keyword searches and classification terms developed and used by the Trust. Historically grants have been classified by Grant Officers and applicants using a set of keywords. We selected all grants that had been classified using a set of keywords that were identified and…
Cancer Research UK (CRUK) and antecedent organisations Cancer Research Campaign (CRC) and Imperial Cancer Research Fund (ICRF). CRUK was formed following the merger of CRC and ICRF in 2002. We reviewed the annual reports of both the CRC and ICRF between 1970 and 2001 (i.e. up to the merger) and extracted from the annual accounts total research expenditure (assuming that all research expenditure w…
National Institute of Health Research (NIHR), and antecedent Department of Health and National Health Service research funding. NIHR came into being in 2006 and thus is only relevant to the last four years of our time series. Historically Department of Health (DH) R&D data include the National Health Service (NHS) (which was only collected in official statistics from 1995) and Department expendit…
Funding Councils (FC). The Higher Education Funding Council for England (HEFCE) directly provided us with funding data for biomedical subjects from 1989/90 to 2009/10. The data for 1989/90 to 1992/93 were for the University Funding Council (UFC) and covered Great Britain. From 1993/94 onwards the data here were for England alone. Biomedical research was defined by the cost centres/units of assess…
Leukaemia and Lymphoma Research provided us with data from their grant database covering all research expenditure between 1968 and 2012, from which we extracted the time series for 1970 to 2009.
Biotechnology and Biological Sciences Research Council (BBSRC) and antecedent organisations. The BBSRC is a member of the NCRI and between 2002 and 2009 spent, on average, just over £10m (or 4% of its total budget) per year supporting cancer research. It should be noted that cancer research is not one of BBSRC’s strategic priorities. However, several awards have a direct impact on cancer research…
Association of International Cancer Research (AICR) was established in 1978 with funding beginning in 1980. The AICR provided us with its annual UK research spend for 1980-2000. For the period 1980-1989 its funding information was not collated by country so, at AICR’s suggestion, we assumed that 50% of funding would have been in the UK. The 1980-2000 AICR-provided data were then combined with the…
Yorkshire Cancer Research (YCR) annual report was incorporated in the CRC annual report for the period 1970-1980. Thereafter YCR published its own reports and these were provided to us by YCR. We captured research expenditure from the annual report by focusing on expenditure on the main objectives of the campaign (which at times changed in wording but would include, for example, research expendit…
Scottish Government Health Directorates (SGHD) and antecedent organisations the Scottish Executive and the Scottish Office. The SGHD is a member of the NCRI and on average spent just short of £5m a year (or 3% of its budget) on cancer research between 2002 and 2009. Using a similar approach as for the BBSRC we prorated this using SET statistics back to 1985 and then backcast the 1970-1985 period …
Breakthrough Breast Cancer started research funding in 1992/93. Breakthrough provided us with its annual research spend from then through to 2002/03 which we combined with the NCRI data to generate a time series for 2002 to 2009.
[1] NCRI members must have an annual cancer research spend in the UK in excess of £1million and have an appropriate peer-review system for ensuring the scientific quality of the research they fund (http://www.ncri.org.uk/default.asp).
[2] When interpolating or backcasting time series we used a number of different functions available in MS Excel and selected the one with the best fit.
[3] UK Science, Engineering and Technology (SET) Indicators. http://www.bis.gov.uk/assets/biscore/science/docs/s/11-499-set-statistics-2011 (downloaded January 2013)
[4] HMSO: Annual Review of Government Funded R&D. London, 1984.
[5] Maddock I: The Seventh Royal Society Technology Lecture: Science, technology and industry. Proceedings of the Royal Society of London Services A, Mathematical and Physical Sciences 1975; 345 (1642): 295–326.
[6] For 1989/90 to 1992/93 these include: Clinical Medicine; Clinical Dentistry; Pre-Clinical Studies; Anatomy and Physiology; Pharmacology; Pharmacy; Nursing; Other Studies allied to Medicine; Biochemistry; Psychology; Other Biological Sciences. For 1993/94 to 2008/09 these include: Clinical Laboratory Sciences; Community-based Clinical Subjects; Hospital-based Clinical Subjects; Clinical Dentis…
[7] This was derived by looking at funding council recurrent research grant income for academic institutions in England, Scotland, Wales and Northern Ireland based on a bespoke data extraction provided by Higher Education Statistics Agency.
