# Supplementary material for: Estimating the returns to UK publicly funded cancer-related research in terms of the net value of improved health outcomes
Source: BMC Med. 2014 Jun 16;12:99. doi: 10.1186/1741-7015-12-99 (PMC4058434; doi:10.1186/1741-7015-12-99)
Supplement: Additional file 2 — Incidence and survival data. [file 1741-7015-12-99-S2.xlsx]

## Sheet: AF2-1 Incidence analysis
Table AF2-1. Analysis of cancer incidence data
	Mid-period incidence		Percentage change in incidence rates		Absolute change in incidence
	1999-2001		1990 to 2008		1990 - 2008
Cancer site	Men	Women	Men	Women	Persons
Lung	23130	14787	-0.38	0.15	-6518.07
Stomach	6049	3454	-0.47	-0.45	-4409.98
Bladder	8101	3302	-0.4	-0.33	-4366.78
Cervix		3045		-0.45	-1357.64
Larynx	1920		-0.18	-0.23	-354.462
Ovary		6663		-0.05	-350.684
Pancreas	3367	3637	-0.09	0.01	-247.881
Brain	2467	1826	0.05	0.04	197.062
Hodgkin's Lymphoma	823	607	0.07	0.28	227.397
Leukaemia	3815	2921	0.06	0.03	310.53
Testis	1997		0.37		743.98
Myeloma	1859	1688	0.26	0.22	856.03
Oesophagus	4493	2864	0.25	-0.04	1040
Colorectal	18442	15939	0.11	0.04	2639.94
Lip, mouth	3277	1832	0.55	0.58	2855.17
Uterus		6663		0.45	3005.86
Kidney	3281	2057	0.5	0.62	2899.91
NHL	4796	4341	0.33	0.45	3571.85
Melanoma	2931	3883	1.59	1.14	9076.05
Breast		40740		0.26	10601.3
Prostate	27362		1.02		27801.6
Sources:
Office for National Statistics - Cancer statistics registrations in England (Series MB1)
http://www.ons.gov.uk/ons/rel/vsob1/cancer-statistics-registrations--england--series-mb1-/no--32--2001/index.html
Cancer Research UK- Cancer statistics: incidence rates
http://cruk.org

## Sheet: AF2-2 Survival analysis
Table AF2-2. Analysis of cancer survival rates
	Incidence (average of years 1999-2001)		Absolute percentage change in 1 year survival (86-90 to 05-09)		Absolute percentage change in 5 year survival (86-90 to 05-09)		Number (men and women) surviving at least 1 additional year	Number (men and women) surviving at least 5 additional years
Cancer site	Men	Women	Men	Women	Men	Women	Persons	Persons
Prostate	27362		0.16		0.4		4378	10945
Breast		40740		0.07		0.18	2852	7333
Colorectal	18442	15939	0.12	0.11	0.16	0.16	3887	5501
NHL	4796	4341	0.13	0.13	0.2	0.2	1188	1827
Leukaemia	3815	2921	0.11	0.12	0.16	0.15	770	1049
Ovary		6663		0.17		0.14	1133	933
Lung	23130	14787	0.08	0.13	0.02	0.03	3773	906
Melanoma	2931	3883	0.16	0.15	0.16	0.1	292	857
Kidney	3281	2057	0.15	0.17	0.14	0.19	842	850
Stomach	6049	3454	0.17	0.15	0.09	0.06	1546	752
Myeloma	1859	1688	0.16	0.15	0.19	0.17	551	640
Uterus		6663		0.07		0.08	466	533
Oesophagus	4493	2864	0.18	0.14	0.07	0.05	1210	458
Cervix		3045		0.02		0.05	61	152
Testis	1997		0.03		0.07		60	140
Pancreas	3367	3637	0.06	0.08	0.01	0.02	493	106
Larynx	1920		0.01		0.04		19	77
Brain	2467	1826	0.13	0.11	0.02	0	522	49
Bladder	8101	3302	-0.02	-0.05	-0.05	0.08	-327	-669
Sources:
Office for National Statistics - Cancer statistics registrations in England (Series MB1) (2003)
http://www.ons.gov.uk/ons/rel/vsob1/cancer-statistics-registrations--england--series-mb1-/no--31--2000/index.html
Cancer Research UK. Cancer Stats: Survival - England and Wales (2004)
http://publications.cancerresearchuk.org/downloads/Product/CS_CS_SURVIVAL.pdf
Office for National Statistics- Cancer survival in England: Patients diagnosed 2005-2009 and followed up to 2010 (2011)
http://www.ons.gov.uk/ons/rel/cancer-unit/cancer-survival-rates/2005-2009--followed-up-to-2010/stb-cancer-survival--2005-09-and-followed-up-to-2010.html
