# Supplementary material for: Estimating the returns to UK publicly funded cancer-related research in terms of the net value of improved health outcomes
Source: BMC Med. 2014 Jun 16;12:99. doi: 10.1186/1741-7015-12-99 (PMC4058434; doi:10.1186/1741-7015-12-99)
Supplement: Additional file 3 — Summary of interventions, their comparators, and sources, and health gain data. [file 1741-7015-12-99-S3.xlsx]

## Sheet: AF3-1,2,3 Summary of treatments
Table AF3-1. Summary of colorectal cancer treatments analysed
	Patient group	Intervention	Historical comparator	Years in usage	Economic evidence source (s)
Colorectal cancer	Early	Colectomy - open	Long standing treatment	1991-2010	N/A
	Early	Colectomy- laparoscopic	Open colectomy	1991-2010	Murray 2006, Green 2013, Dowson 2013(1-3)
	Early	Rectal excision - open	Long standing treatment	1991-2010	N/A
	Early	Rectal excision - laparoscopic	Open rectal excision	1991-2010	Murray 2006(1)
	Early (moderate/high risk rectal)	Short course radiotherapy	TME alone	1991-2010	van den Brink 2004 (4)
	Early (high risk rectal/ high risk colon)	5FU	No chemotherapy	1991-2010	Norum 1997(5)
	Early (high risk rectal/ high risk colon)	FOLFOX	5FU	2000-2010	Abellea 2007 (6)
	Early (high risk rectal/ high risk colon)	Capecitabine	5FU	2002-2010	Cassidy 2006 (7)
	Advanced	5FU	No chemotherapy	1991-2010	Durand-Zaleski 1998 (8)
	Advanced	FOLFIRI, BSC	5FU	1998-2010	Manca 2012 (9)
	Advanced	FOLFOX, BSC	5FU	2000-2010	Manca 2012 (9)
	Advanced	FOLFOX, irinotecan	5FU	2000-2010	NCC-C 2011(10)
	Advanced	FOLFOX, FOLFIRI	5FU	2000-2010	NCC-C 2011(10)
	Advanced	XELOX, FOLFIRI	5FU	2002-2010	NCC-C 2011(10)
	Advanced	Capecitabine	5FU	2002-2010	NICE 2003(11)
	Advanced	Tegafur uracil	5FU	2002-2010	NICE 2003(11)
	Hepatic metastases	Resection	Standard therapy	1991-2010	Beard 2000 (12)
	Hepatic metastases	Ablation	Resection	2007-2010	Gazelle 2004(13)
	5FU= fluorouracil, FOLFOX= 5FU and oxaliplatin, FOLFIRI= 5FU and irinotecan, XELOX= 5FU and capecitabine, BSC= best supportive care
Table AF3-2. Summary of prostate cancer treatments analysed
	Patient group	Intervention	Historical comparator	Years in usage	Economic evidence source(s)
Prostate cancer	Low risk localised	Active surveillance	Radical prostatectomy	2008-2010	Calvert 2003 (14)
	Intermediate/high risk localised	Radical prostatectomy - open	Watchful waiting	1991-2010	Hummel 2003(15)
	Intermediate/high risk localised	Radical prostatectomy - laparoscopic	Radical prostatectomy - open	1998-2010	N/A
	Intermediate/high risk localised	Radical prostatectomy – robotically assisted laparoscopic	Radical prostatectomy - laparoscopic	2005-2010	Ramsay 2012(16)
	Intermediate/high risk localised	Radical radiotherapy - conventional external beam	Watchful waiting	1991-2010	N/A
	Intermediate /high risk localised	Radical radiotherapy – 3DCRT	Radiotherapy – external beam	2002-2010	Hummel 2003(15)
	Low/ intermediate risk localised	Radical radiotherapy – brachytherapy	Radiotherapy – external beam	2006-2010	Hummel 2003(15)
	Intermediate risk localised	LHRH analogue (short course)	Standard therapy	1991-2010	Konski 2005(17)
	High risk localised/ locally advanced	LHRH analogue (long course)	Standard therapy	1991-2010	Konski 2006(18)
	High risk localised/ locally advanced	Nonsteroidal antiandrogen (bicalutamide)	Standard therapy	1996-2010	Moeremans 2004(19)
	Advanced/Metastatic	Bilateral orchiectomy	Long standing treatment	1991-2010	N/A
	Advanced/Metastatic	Diethylbestrol	Bilateral orchiectomy	1991-2010	Bayoumi 2000(20)
	Advanced/Metastatic	LHRH analogue	Bilateral orchiectomy	1991-2010	Bayoumi 2000(20)
	Advanced/Metastatic	Nonsteroidal antiandrogen (bicalutamide)	Bilateral orchiectomy	1998-2010	Bayoumi 2000(20)
	Castration resistant prostate cancer	Mitoxantrone and Prednisolone	Prednisolone	1991-2010	Collins 2007(21)
	Castration resistant prostate cancer	Docetaxel	Mitoxantrone and Prednisolone	2000-2010	Collins 2007(21)
	LHRH = Luteinizing-hormone-releasing hormone (goserelin and leuprorelin) 3DCRT= 3 dimensional conformal radiotherapy
Table AF3-3. Summary of breast cancer treatments analysed
	Patient group	Intervention	Historical comparator	Years in usage	Economic evidence source(s)
Breast cancer	Early	Mastectomy	Long standing treatment	1991-2010	N/A
	Early	Lumpectomy	Mastectomy	1991-2010	Norum 1997(22)
	Early	Radiotherapy	Surgery alone	1991-2010	Hayman 1998(23)
	Early N+	Chemo- CMF	No chemo	1991-2010	Campbell 2011(24)
	Early N+	Chemo- FEC	Chemo- CMF	1991-2010	Campbell 2011(24)
	Early N+	Chemo- FEC-D	Chemo - FEC	1997-2010	Campbell 2011(24)
	Early HER-2+	Trastuzumab	Standard therapy	2000-2010	Hall 2011(25)
	Early Premenopausal ER+	Ovarian ablation (goserelin)	Standard therapy	1991-2010	Cheng 2012(26)
	Early Premenopausal ER+	Tamoxifen (5 year course)	Standard therapy	1991-2010	Smith 1993(27)
	Early Postmenopausal ER+	Tamoxifen (5 year course)	Standard therapy	1991-2010	N/A
	Early Postmenopausal ER+	Anastrozole (5 year course)	Tamoxifen	1996-2010	Hind 2007(28)
	Early Postmenopausal ER+	Letrozole (5 year course)	Tamoxifen	1997-2010	Hind 2007(28)
	Early Postmenopausal ER+	Exemestane (3 year course following 2 year course of tamoxifen)	Tamoxifen	2000-2010	Hind 2007(28)
	Early Postmenopausal ER+	Letrozole (3 year course following 2 year course of tamoxifen)	Tamoxifen	1997-2010	Hind 2007(28)
	Early Postmenopausal N+ ER+	Tamoxifen (5 year course)	Standard therapy	1991-2010	N/A
	Early Postmenopausal N+ ER+	Letrozole (5 year course)	Tamoxifen	1997-2010	Hind 2007(28)
	Advanced	Paclitaxel monotherapy	Anthracycline based therapy	1995-2010	N/A
	Advanced	Docetaxel monotherapy	Paclitaxel monotherapy	1997-2010	NCC-C 2009(29)
	Advanced	Vinorelbine monotherapy	Paclitaxel monotherapy	1998-2010	Brown 2001(30)
	Advanced	Gemcitabine with paclitaxel/docetaxel	Paclitaxel monotherapy	1999-2010	NCC-C 2009(29)
	Advanced	Capecitabine monotherapy	Paclitaxel monotherapy	2002-2010	NCC-C 2009(29)
	Advanced	Capecitabine and docetaxel	Paclitaxel monotherapy	2002-2010	NCC-C 2009(29)
	Advanced	Docetaxel (1st line), vinorelbine (2nd line), capecitabine (3rd line)	Paclitaxel monotherapy	2008-2010	NCC-C 2009(29)
	Advanced HER-2 +	Trastuzumab	Standard therapy	2000-2010	Lidgren 2008(31)
	Advanced Premenopausal ER+	Tamoxifen	Standard therapy	1991-2010	N/A
	Advanced Premenopausal ER+	AI as first line (Anastrozole)	Tamoxifen	1996-2010	Marchetti 2004(32)
	Advanced Premenopausal ER+	AI as first line (Letrozole)	Tamoxifen	1997-2010	Marchetti 2004(32)
	Advanced Postmenopausal ER+	Tamoxifen	Standard therapy	1991-2010	N/A
	Advanced Postmenopausal ER+	AI as first line (Letrozole)	Tamoxifen	1997-2010	Karnon 2001(33)

## Sheet: Economic evidence references
1. Murray A, Lourenco T, De Verteuil R, Hernandez R, Fraser C, McKinley A, et al. Clinical effectiveness and cost-effectiveness of laparoscopic surgery for colorectal cancer: Systematic reviews and economic evaluation. Health Technol Assess. 2006;10(45).
2. Green B, Marshall H, Collinson F, Quirke P, Guillou P, Jayne D, et al. Long‐term follow‐up of the medical research council CLASICC trial of conventional versus laparoscopically assisted resection in colorectal cancer. Br J Surg. 2013;100(1):75-82.
3. Dowson HM, Ballard K, Gage H, Jackson D, Williams P, Rockall TA. Quality of life in the first 6 weeks following laparoscopic and open colorectal surgery. Value in Health. 2013;16(2):367-72.
4. Van Den Brink M, Van Den Hout WB, Stiggelbout AM, Klein Kranenbarg E, Marijnen CA, Van De Velde CJ, et al. Cost-utility analysis of preoperative radiotherapy in patients with rectal cancer undergoing total mesorectal excision: A study of the dutch colorectal cancer group. J Clin Oncol. 2004 Jan 15;22(2):244-53.
5. Norum J, Vonen B, Olsen JA, Revhaug A. Adjuvant chemotherapy (5-fluorouracil and levamisole) in dukes' B and C colorectal carcinoma. A cost-effectiveness analysis. Ann Oncol. 1997 Jan;8(1):65-70.
6. Aballéa S, Chancellor JV, Raikou M, Drummond MF, Weinstein MC, Jourdan S, et al. Cost‐effectiveness analysis of oxaliplatin compared with 5‐fluorouracil/leucovorin in adjuvant treatment of stage III colon cancer in the US. Cancer. 2007;109(6):1082-9.
7. Cassidy J, Douillard J, Twelves C, McKendrick J, Scheithauer W, Bustová I, et al. Pharmacoeconomic analysis of adjuvant oral capecitabine vs intravenous 5-FU/LV in dukes' C colon cancer: The X-ACT trial. Br J Cancer. 2006;94(8):1122-9.
8. Durand‐Zaleski I, Earlam S, Fordy C, Davies M, Allen‐Mersh TG. Cost‐effectiveness of systemic and regional chemotherapy for the treatment of patients with unresectable colorectal liver metastases. Cancer. 1998;83(5):882-8.
9. Manca A, Asseburg C, Bravo Vergel Y, Seymour MT, Meade A, Stephens R, et al. The cost-effectiveness of different chemotherapy strategies for patients with poor prognosis advanced colorectal cancer (MRC FOCUS). Value in Health. 2012;15(1):22-31.
10. National Collaborating Centre for Cancer (UK). Colorectal cancer: The diagnosis and management of colorectal cancer (full guideline). [Internet]. 2011 [cited 2014 Mar 4]. Available from: http://www.nice.org.uk/nicemedia/live/13597/56957/56957.pdf.
11. National Institute for Health and Clinical Excellence (NICE). Guidance on the use of capecitabine and tegafur with uracil for metastatic colorectal cancer: Technology appraisal 61. [Internet]. 2003 [cited 2014 Mar 4]:2014 Mar 4. Available from: http://www.nice.org.uk/nicemedia/live/11498/32624/32624.pdf.
12. Beard SM, Holmes M, Price C, Majeed AW. Hepatic resection for colorectal liver metastases: A cost-effectiveness analysis. Ann Surg. 2000 Dec;232(6):763-76.
13. Gazelle GS, McMahon PM, Beinfeld MT, Halpern EF, Weinstein MC. Metastatic colorectal carcinoma: Cost-effectiveness of percutaneous radiofrequency ablation versus that of hepatic resection 1. Radiology. 2004;233(3):729-39.
14. Calvert N, Morgan A, Catto J, Hamdy F, Akehurst R, Mouncey P, et al. Effectiveness and cost-effectiveness of prognostic markers in prostate cancer. Br J Cancer. 2003;88(1):31-5.
15. Hummel S, Paisley S, Morgan A, Currie E, Brewer N. Clinical and cost-effectiveness of new and emerging technologies for early localised prostate cancer: A systematic review. Health Technol Assess. 2003;7(33):iii, ix,x, 1-157.
16. Ramsay C, Pickard R, Robertson C, Close A, Vale L, Armstrong N, et al. Systematic review and economic modelling of the relative clinical benefit and cost-effectiveness of laparoscopic surgery and robotic surgery for removal of the prostate in men with localised prostate cancer. Health Technol Assess. 2012.
17. Konski A, Sherman E, Krahn M, Bremner K, Beck JR, Watkins-Bruner D, et al. Economic analysis of a phase III clinical trial evaluating the addition of total androgen suppression to radiation versus radiation alone for locally advanced prostate cancer (radiation therapy oncology group protocol 86-10). International Journal of Radiation Oncology* Biology* Physics. 2005;63(3):788-94.
18. Konski A, Watkins‐Bruner D, Brereton H, Feigenberg S, Hanks G. Long‐term hormone therapy and radiation is cost‐effective for patients with locally advanced prostate carcinoma. Cancer. 2006;106(1):51-7.
19. Moeremans K, Caekelbergh K, Annemans L. Cost‐Effectiveness analysis of bicalutamide (CasodexTM)* for adjuvant treatment of early prostate cancer. Value in Health. 2004;7(4):472-81.
20. Bayoumi AM, Brown AD, Garber AM. Cost-effectiveness of androgen suppression therapies in advanced prostate cancer. J Natl Cancer Inst. 2000 Nov 1;92(21):1731-9.
21. Collins R, Fenwick E, Trowman R, Perard R, Norman G, Light K, et al. A systematic review and economic model of the clinical effectiveness and cost-effectiveness of docetaxel in combination with prednisone or prednisolone for the treatment of hormone-refractory metastatic prostate cancer. Health Technol Assess. 2007;11(2).
22. Norum J, Olsen JA, Wist EA. Lumpectomy or mastectomy? is breast conserving surgery too expensive? Breast Cancer Res Treat. 1997;45(1):07-14.
23. Hayman JA, Hillner BE, Harris JR, Weeks JC. Cost-effectiveness of routine radiation therapy following conservative surgery for early-stage breast cancer. J Clin Oncol. 1998 Mar;16(3):1022-9.
24. Campbell H, Epstein D, Bloomfield D, Griffin S, Manca A, Yarnold J, et al. The cost-effectiveness of adjuvant chemotherapy for early breast cancer: A comparison of no chemotherapy and first, second, and third generation regimens for patients with differing prognoses. Eur J Cancer. 2011;47(17):2517-30.
25. Hall PS, Hulme C, McCabe C, Oluboyede Y, Round J, Cameron DA. Updated cost-effectiveness analysis of trastuzumab for early breast cancer. Pharmacoeconomics. 2011;29(5):415-32.
26. Cheng TF, Wang JD, Uen WC. Cost-utility analysis of adjuvant goserelin (zoladex) and adjuvant chemotherapy in premenopausal women with breast cancer. BMC Cancer. 2012 Jan 21;12:33,2407-12-33.
27. Smith TJ, Hillner BE. The efficacy and cost-effectiveness of adjuvant therapy of early breast cancer in premenopausal women. J Clin Oncol. 1993 Apr;11(4):771-6.
28. Hind D, Ward S, De Nigris E, Simpson E, Carroll C, Wyld L. Hormonal therapies for early breast cancer: Systematic review and economic evaluation. Health Technol Assess. 2007;11(26).
29. National Collaborating Centre for Cancer (UK). Advanced breast cancer: Diagnosis and treatment (full guideline). [Internet]. 2009 [cited 2014 Mar 4]. Available from: http://www.nice.org.uk/nicemedia/live/11778/43414/43414.pdf.
30. Brown RE, Hutton J, Burrell A. Cost effectiveness of treatment options in advanced breast cancer in the UK. Pharmacoeconomics. 2001;19(11):1091-102.
31. Lidgren M, Wilking N, Jönsson B, Rehnberg C. Cost-effectiveness of HER2 testing and trastuzumab therapy for metastatic breast cancer. Acta Oncol. 2008;47(6):1018-28.
32. Marchetti M, Caruggi M, Colombo G. Cost utility and budget impact of third-generation aromatase inhibitors for advanced breast cancer: A literature-based model analysis of costs in the italian national health service. Clin Ther. 2004;26(9):1546-61.
33. Karnon J, Jones T. A stochastic economic evaluation of letrozole versus tamoxifen as a first-line hormonal therapy. Pharmacoeconomics. 2003;21(7):513-25.

## Sheet: AF3-4,5 Colorectal treatments
AF3-4 Number of patients receiving colorectal cancer treatments
		Number of patients receiving intervention (England)
Patient group	Intervention	1991	1992	1993	1994	1995	1996	1997	1998	1999	2000	2001	2002	2003	2004	2005	2006	2007	2008	2009	2010
Early	Open colectomy	18644.6	19391.1	19001.5	18828.4	18655.2	19520.9	19434.3	19694	19823.9	19607.5	19380.6	19077.1	18981.3	18563.2	18421.5	18924.6	17608.7	16260.2	15520.7	15763.2
	Laparoscopic colectomy	93.6915	97.4425	95.4849	94.6149	93.7449	98.095	97.66	98.965	99.6175	98.53	97.39	95.865	191.73	378.84	969.55	1424.43	2176.35	3938.81	4901.28	4977.84
	Open rectal excision	12327.2	12820.8	12563.2	12448.7	12334.3	12906.6	12849.4	13021.1	13106.9	12963.9	12256.4	12097.2	12406.7	12165.7	11985.2	12322.5	12132.5	11262.8	11013.9	11050.4
	Laparoscopic rectal excision	61.9459	64.426	63.1317	62.5565	61.9812	64.8574	64.5698	65.4326	65.864	65.145	61.59	60.79	125.32	248.28	630.8	927.5	1499.52	2728.24	3478.08	3489.6
Early - Moderate/high risk rectal	Short course preop radiotherapy	4955.67	5154.08	5050.54	5004.52	4958.5	5188.59	5165.58	5234.61	5269.12	5211.6	4927.2	4863.2	5012.8	4965.6	5046.4	5300	5452.8	5596.4	5796.8	5816
Early - High risk rectal/high risk colon stage 2 and 3	5FU	6230.28	6552.04	6380.2	6384.17	5841.26	6035.19	6021.49	6269.76	7852.11	7570.84	7303.05	6528.51	4445.72	3972.89	3379.1	1876.49	992.381	475.357	371.932	300.685
	FOLFOX	0	0	0	0	0	0	0	0	0	145.426	290.852	436.277	581.703	727.129	1051.55	1927.03	2406.27	2773.95	3039.33	3357.14
	Capecitabine monotherapy	0	0	0	0	0	0	0	0	0	0	0	556.451	1112.9	1669.35	2099.53	2832.88	3388.17	3784.68	3822.62	3679.2
Advanced	5FU	7947.66	8358.1	8138.89	8143.96	7451.4	7698.78	7681.32	7958.03	9936.57	9617.58	9315.78	8416.44	5848.24	5333.78	4801.34	3389.33	2486.32	2020.75	2014.2	2098.84
	FOLFOX (1st line), BSC (2nd line)	0	0	0	0	0	0	0	0	0	50.1847	100.369	150.554	200.739	250.923	362.876	664.996	830.375	957.256	1048.84	1158.51
	FOLFIRI (1st line), BSC (2nd line)	0	0	0	0	0	0	0	39.9799	79.9597	119.94	159.919	199.899	239.879	279.859	282.886	291.191	335.362	361.326	408.637	410.205
	FOLFOX (1st line), irinotecan (2nd line)	0	0	0	0	0	0	0	0	0	30.4538	60.9077	91.3615	121.815	152.269	220.206	403.543	503.901	580.897	636.471	703.023
	FOLFOX (1st lien), FOLFIRI (2nd line)	0	0	0	0	0	0	0	0	0	25.0923	50.1847	75.277	100.369	125.462	181.438	332.498	415.188	478.628	524.418	579.254
	XELOX (1st line), FOLFIRI (2nd line)	0	0	0	0	0	0	0	0	0	0	0	482.696	965.392	1448.09	1821.24	2457.4	2939.09	3283.04	3315.95	3191.54
	Capecitabine monotherapy	0	0	0	0	0	0	0	0	0	0	0	165.496	330.992	496.487	624.426	842.537	1007.69	1125.61	1136.9	1094.24
	Tegafur uracil monotherapy	0	0	0	0	0	0	0	0	0	0	0	12.7393	25.4786	38.218	35.7879	84.2415	139.691	165.39	142.489	123.859
Hepatic metastases	Resection	620.766	652.824	660.11	681.161	709.347	745.555	748.862	755.533	752.212	744	803	960	1012	1234	1266	1404	1675	1801	1824	1894
	Ablation	0	0	0	0	0	0	0	0	0	0	0	0	0	0	0	0	261	315	391	466
	5FU= fluorouracil, FOLFOX= 5FU and oxaliplatin, FOLFIRI= 5FU and irinotecan, XELOX= 5FU and capecitabine, BSC= best supportive care
AF3-5 Net monetary benefit resulting from colorectal cancer treatments 1991-2010
		Net Monetary Benefit
Patient group	Intervention	1991	1992	1993	1994	1995	1996	1997	1998	1999	2000	2001	2002	2003	2004	2005	2006	2007	2008	2009	2010	Total intervention NMB
Early	Open colectomy	0	0	0	0	0	0	0	0	0	0	0	0	0	0	0	0	0	0	0	0		0
	Laparoscopic colectomy	-7380.29	-7675.76	-7521.56	-7453.03	-7384.49	-7727.16	-7692.9	-7795.7	-7847.1	-7761.43	-7671.63	-7551.5	-15103	-29842.1	-76373.6	-112206	-171436	-310269	-386085	-392116		-1.58489e+06
	Open rectal excision	0	0	0	0	0	0	0	0	0	0	0	0	0	0	0	0	0	0	0	0		0
	Laparoscopic rectal excision	-4879.62	-5074.98	-4973.02	-4927.71	-4882.4	-5108.96	-5086.31	-5154.27	-5188.26	-5131.62	-4851.58	-4788.56	-9871.74	-19557.6	-49689.5	-73061.3	-118121	-214910	-273976	-274884		-1.09412e+06
Early - Moderate/high risk rectal	Short course preop radiotherapy	-1.27596e+07	-1.32704e+07	-1.30038e+07	-1.28853e+07	-1.27668e+07	-1.33593e+07	-1.33e+07	-1.34777e+07	-1.35666e+07	-1.34185e+07	-1.26862e+07	-1.25215e+07	-1.29066e+07	-1.27851e+07	-1.29932e+07	-1.36461e+07	-1.40395e+07	-1.44093e+07	-1.49252e+07	-1.49747e+07		-2.67695e+08
Early - High risk rectal/high risk colon stage 2 and 3	5FU	-4.046e+06	-4.25495e+06	-4.14335e+06	-4.14593e+06	-3.79336e+06	-3.9193e+06	-3.91041e+06	-4.07163e+06	-5.09922e+06	-4.91657e+06	-4.74266e+06	-4.23967e+06	-2.88709e+06	-2.58003e+06	-2.19441e+06	-1.21861e+06	-644460	-308701	-241536	-195268		-6.15531e+07
	FOLFOX	0	0	0	0	0	0	0	0	0	1.77398e+06	3.54796e+06	5.32195e+06	7.09593e+06	8.86991e+06	1.28273e+07	2.3507e+07	2.9353e+07	3.38381e+07	3.70754e+07	4.09522e+07		2.04163e+08
	Capecitabine monotherapy	0	0	0	0	0	0	0	0	0	0	0	1.26555e+07	2.5311e+07	3.79664e+07	4.775e+07	6.44289e+07	7.70579e+07	8.60758e+07	8.69386e+07	8.36769e+07		5.21861e+08
Advanced	5FU	-2.87675e+07	-3.02532e+07	-2.94597e+07	-2.94781e+07	-2.69713e+07	-2.78667e+07	-2.78035e+07	-2.88051e+07	-3.59667e+07	-3.4812e+07	-3.37196e+07	-3.04643e+07	-2.11684e+07	-1.93063e+07	-1.73791e+07	-1.22681e+07	-8.99954e+06	-7.31435e+06	-7.29064e+06	-7.59701e+06		-4.65691e+08
	FOLFOX (1st line), BSC (2nd line)	0	0	0	0	0	0	0	0	0	-213718	-427435	-641153	-854871	-1.06859e+06	-1.54535e+06	-2.83197e+06	-3.53626e+06	-4.07659e+06	-4.4666e+06	-4.93365e+06		-2.45962e+07
	FOLFIRI (1st line), BSC (2nd line)	0	0	0	0	0	0	0	-87500.9	-175002	-262503	-350004	-437504	-525005	-612506	-619131	-637307	-733981	-790807	-894353	-897784		-7.02339e+06
	FOLFOX (1st line), irinotecan (2nd line)	0	0	0	0	0	0	0	0	0	-60685.3	-121371	-182056	-242741	-303427	-438804	-804139	-1.00412e+06	-1.15755e+06	-1.26829e+06	-1.40091e+06		-6.98411e+06
	FOLFOX (1st lien), FOLFIRI (2nd line)	0	0	0	0	0	0	0	0	0	-91220.9	-182442	-273663	-364884	-456105	-659601	-1.20877e+06	-1.50938e+06	-1.74001e+06	-1.90647e+06	-2.10582e+06		-1.04984e+07
	XELOX (1st line), FOLFIRI (2nd line)	0	0	0	0	0	0	0	0	0	0	0	-1.18597e+06	-2.37193e+06	-3.5579e+06	-4.47472e+06	-6.03773e+06	-7.22122e+06	-8.0663e+06	-8.14715e+06	-7.8415e+06		-4.89044e+07
	Capecitabine monotherapy	0	0	0	0	0	0	0	0	0	0	0	-267150	-534301	-801451	-1.00798e+06	-1.36006e+06	-1.62665e+06	-1.81701e+06	-1.83523e+06	-1.76637e+06		-1.10162e+07
	Tegafur uracil monotherapy	0	0	0	0	0	0	0	0	0	0	0	38542.8	77085.6	115628	108276	254873	422634	500388	431100	374734		2.32326e+06
Hepatic metastases	Resection	1.79225e+07	1.8848e+07	1.90584e+07	1.96662e+07	2.04799e+07	2.15253e+07	2.16208e+07	2.18134e+07	2.17175e+07	2.14804e+07	2.31838e+07	2.77167e+07	2.9218e+07	3.56275e+07	3.65514e+07	4.05356e+07	4.83598e+07	5.19976e+07	5.26617e+07	5.46827e+07		6.04667e+08
	Ablation	0	0	0	0	0	0	0	0	0	0	0	0	0	0	0	0	8.94785e+06	1.07991e+07	1.34046e+07	1.59758e+07		4.91274e+07
	Total annual NMB	-2.76629e+07	-2.89432e+07	-2.7561e+07	-2.68555e+07	-2.30638e+07	-2.36328e+07	-2.34059e+07	-2.46415e+07	-3.3103e+07	-3.05337e+07	-2.55105e+07	-4.49265e+06	1.98211e+07	4.10587e+07	5.57987e+07	8.85283e+07	1.24537e+08	1.43005e+08	1.48876e+08	1.53282e+08		4.755e+08

## Sheet: AF3-6,7 Prostate treatments
AF3-6 Number of patients receiving prostate cancer treatments
		Number of patients receiving intervention (England)
Patient Group	Intervention	1991	1992	1993	1994	1995	1996	1997	1998	1999	2000	2001	2002	2003	2004	2005	2006	2007	2008	2009	2010
Low risk localised	Watchful waiting	5481.35	6124.95	6711.12	7565.61	7009.47	7346.43	7098.39	7540.65	8128.38	9012.51	4060.21	4182.52	4180.49	4587.34	4506.22	4683.74	4711.36	4819.31	5396.51	5443.15
	Active surveillance	0	0	0	0	0	0	0	0	0	0	0	0	0	0	0	0	0	512.226	577.06	533.093
Intermediate risk localised	Radical Prostatectomy- Open	1528.53	1387.34	1520.11	1713.65	1587.68	1664.01	1607.83	1445.08	1575.53	1630.36	1885.45	2161.68	2385.82	2305.82	2482.18	2411.59	2219	2116.64	2196	2423
	Radical Prostatectomy- Laparoscopic	0	0	0	0	0	0	0	0	0	77.6364	188.545	341.318	530.182	678.182	868.764	975.355	1014.4	1074.6	1220	1453.8
	Radical Prostatectomy- Robotically assisted laparoscopic	0	0	0	0	0	0	0	0	0	0	0	0	0	0	62.0545	150.055	253.6	390.764	610	969.2
	Radical Radiotherapy- Brachytherapy	0	0	0	0	0	0	0	0	0	0	0	0	0	0	0	614	614	896	1032	1092
	LHRH analogue (short course)	4692.15	5243.09	5744.86	6476.33	6000.26	6288.7	6076.38	6454.96	7524.44	8683.32	9916.49	11045.2	12074.1	13217.5	11305.3	11587.3	11907.3	12224.8	11323.6	11030.1
Intermediate/high risk localised	Radical Radiotherapy- Conventional external beam	4833.68	5401.24	5918.15	6671.67	6181.24	6478.39	6259.66	6649.66	7167.95	7947.61	8951.16	5532.48	5529.79	6067.96	5960.66	6195.48	6232.01	1062.47	1189.72	1200
	Radical Radiotherapy- 3DCRT	0	0	0	0	0	0	0	0	0	0	0	3688.32	3686.53	4045.31	3973.77	4130.32	4154.67	9562.2	10707.5	10800
High risk localised/ locally advanced	LHRH analogue (long course)	3128.1	3495.39	3829.91	4317.55	4000.17	4192.47	4050.92	4303.31	5016.29	5788.88	6610.99	7363.45	8049.4	8811.63	7536.89	7724.86	7938.18	8149.85	7549.07	7353.39
	Nonsteroidal antiandrogen	0	0	0	0	0	278.445	269.044	285.807	460.565	571.208	836.379	1113.68	1271.53	1223.56	1307.75	1457.54	1564.64	3191.53	4149.45	2731.84
Advanced/Metastatic	Bilateral Orchiectomy	702.737	785.25	860.4	969.95	898.65	941.85	910.05	1000	900	823	624	538	486	454	367	317	322	292	260	266
	Diethylstilbestrol	297.058	269.619	295.422	333.036	308.555	323.388	312.469	331.938	803.978	948.859	1094.95	1202.21	1137.51	697.479	1206.84	1558.27	2035.32	2145.23	2120.35	2582.53
	LHRH analogue	3970.28	4436.46	4861.04	5479.97	5077.14	5321.21	5141.55	5461.89	6366.84	7347.42	8390.88	9345.92	10216.5	11184	9566.05	9804.63	10075.4	10344	9581.51	9333.15
	Nonsteroidal antiandrogen	0	0	0	0	0	835.336	807.132	857.42	1381.69	1713.62	2509.14	3341.03	3814.58	3670.68	3923.26	4372.61	4693.91	4050.79	5266.61	3467.34
Castration resistant	Prednisolone	1096.27	1224.99	1342.22	1513.12	1401.89	1469.29	1419.68	1508.13	1625.68	1635.15	1820.92	1840.23	1797.38	1958.97	1843.38	3283.44	2756.3	2537.95	2792.43	2694.17
	Mitotaxtrane and prednisolone	1644.4	1837.48	2013.34	2269.68	2102.84	2203.93	2129.52	2262.2	2438.51	2452.73	2731.38	2760.35	2696.07	2938.45	2765.07	1214.42	1019.45	938.695	1032.82	996.472
	Docetaxel	0	0	0	0	0	0	0	0	0	418.379	522.973	627.568	732.163	836.757	1024.32	1356.82	2113.44	2547.49	2920.39	3113.3
	LHRH = Luteinizing-hormone-releasing hormone (goserelin and leuprorelin) 3DCRT= 3 dimensional conformal radiotherapy
AF3-7 Net monetary benefit resulting from prostate cancer treatments 1991-2010
		Net Monetary Benefit (NMB)
Patient Group	Intervention	1991	1992	1993	1994	1995	1996	1997	1998	1999	2000	2001	2002	2003	2004	2005	2006	2007	2008	2009	2010	Total intervention NMB
Low risk localised	Watchful waiting	0	0	0	0	0	0	0	0	0	0	0	0	0	0	0	0	0	0	0	0		0
	Active surveillance	0	0	0	0	0	0	0	0	0	0	0	0	0	0	0	0	0	3.86875e+06	4.35843e+06	4.02635e+06		1.22535e+07
Intermediate risk localised	Radical Prostatectomy- Open	444334	403291	441887	498150	461531	483718	467386	420076	457999	473938	548091	628389	693544	670289	721556	701036	645051	615294	638365	704353		1.11183e+07
	Radical Prostatectomy- Laparoscopic	0	0	0	0	0	0	0	0	0	0	0	0	0	0	0	0	0	0	0	0		0
	Radical Prostatectomy- Robotically assisted laparoscopic	0	0	0	0	0	0	0	0	0	0	0	0	0	0	-35147.9	-84991.3	-143640	-221330	-345506	-548958		-1.37957e+06
	Radical Radiotherapy- Brachytherapy	0	0	0	0	0	0	0	0	0	0	0	0	0	0	0	4.94896e+06	4.94896e+06	7.22193e+06	8.31811e+06	8.80173e+06		3.42397e+07
	LHRH analogue (short course)	9.99614e+07	1.11699e+08	1.22388e+08	1.37971e+08	1.27829e+08	1.33974e+08	1.29451e+08	1.37516e+08	1.603e+08	1.84989e+08	2.1126e+08	2.35306e+08	2.57226e+08	2.81584e+08	2.40848e+08	2.46855e+08	2.53672e+08	2.60436e+08	2.41237e+08	2.34984e+08		3.80949e+09
Intermediate/high risk localised	Radical Radiotherapy- Conventional external beam	-147127	-164402	-180135	-203071	-188143	-197188	-190530	-202401	-218176	-241908	-272453	-168396	-168315	-184695	-181429	-188577	-189688	-32339.1	-36212.3	-36525.3		-3.39171e+06
	Radical Radiotherapy- 3DCRT	0	0	0	0	0	0	0	0	0	0	0	2.46905e+07	2.46786e+07	2.70803e+07	2.66014e+07	2.76494e+07	2.78124e+07	6.40118e+07	7.16784e+07	7.22979e+07		3.66501e+08
High risk localised/ locally advanced	LHRH analogue (long course)	4.14649e+07	4.63336e+07	5.07678e+07	5.72317e+07	5.30247e+07	5.55737e+07	5.36974e+07	5.70429e+07	6.6494e+07	7.67351e+07	8.76327e+07	9.7607e+07	1.067e+08	1.16804e+08	9.9906e+07	1.02398e+08	1.05225e+08	1.08031e+08	1.00067e+08	9.74736e+07		1.58021e+09
	Nonsteroidal antiandrogen	0	0	0	0	0	2.36176e+06	2.28202e+06	2.4242e+06	3.90649e+06	4.84496e+06	7.09412e+06	9.44616e+06	1.0785e+07	1.03782e+07	1.10923e+07	1.23627e+07	1.32712e+07	2.70704e+07	3.51954e+07	2.31714e+07		1.75686e+08
Advanced/Metastatic	Bilateral Orchiectomy	0	0	0	0	0	0	0	0	0	0	0	0	0	0	0	0	0	0	0	0		0
	Diethylstilbestrol	0	0	0	0	0	0	0	0	0	0	0	0	0	0	0	0	0	0	0	0		0
	LHRH analogue	-1.3639e+08	-1.52405e+08	-1.6699e+08	-1.88252e+08	-1.74414e+08	-1.82799e+08	-1.76627e+08	-1.87631e+08	-2.18719e+08	-2.52405e+08	-2.8825e+08	-3.21059e+08	-3.50967e+08	-3.84202e+08	-3.28621e+08	-3.36817e+08	-3.46118e+08	-3.55347e+08	-3.29152e+08	-3.2062e+08		-5.19778e+09
	Nonsteroidal antiandrogen	0	0	0	0	0	-1.32372e+07	-1.27902e+07	-1.35871e+07	-2.1895e+07	-2.7155e+07	-3.9761e+07	-5.29437e+07	-6.04477e+07	-5.81674e+07	-6.21699e+07	-6.92905e+07	-7.43821e+07	-6.41908e+07	-8.34573e+07	-5.49452e+07		-7.0842e+08
Castration resistant	Prednisolone	0	0	0	0	0	0	0	0	0	0	0	0	0	0	0	0	0	0	0	0		0
	Mitotaxtrane and prednisolone	935490	1.04533e+06	1.14537e+06	1.29121e+06	1.19629e+06	1.2538e+06	1.21147e+06	1.28695e+06	1.38725e+06	1.39534e+06	1.55386e+06	1.57034e+06	1.53377e+06	1.67166e+06	1.57303e+06	690876	579959	534017	587561	566886		2.30105e+07
	Docetaxel	0	0	0	0	0	0	0	0	0	-917445	-1.14681e+06	-1.37617e+06	-1.60553e+06	-1.83489e+06	-2.24619e+06	-2.97531e+06	-4.63449e+06	-5.58628e+06	-6.40401e+06	-6.82703e+06		-3.55542e+07
	Total annual NMB	6.2686e+06	6.91143e+06	7.57286e+06	8.53707e+06	7.90952e+06	-2.58565e+06	-2.49835e+06	-2.73043e+06	-8.28577e+06	-1.22806e+07	-2.13412e+07	-6.29847e+06	-1.1572e+07	-6.2008e+06	-1.25108e+07	-1.37502e+07	-1.93127e+07	4.64118e+07	4.26864e+07	5.9049e+07		6.59796e+07

## Sheet: AF3-8,9 Breast treatments
AF3-8 Number of patients receiving breast cancer treatments
		Number of patients receiving intervention (England)
Patient group	Intervention	1991	1992	1993	1994	1995	1996	1997	1998	1999	2000	2001	2002	2003	2004	2005	2006	2007	2008	2009	2010
Early	Mastectomy	10597.4	10944.1	10480.8	10884.9	10277.6	10452.2	10784.9	11310.1	11745.9	11863.7	12339.3	12594.7	12884.5	13126.2	13711.8	13705	13737.6	14027.5	13989.6	14528
	Lumpectomy	20656.2	21331.8	20428.8	21216.6	20032.9	20373.2	21021.7	22045.3	22894.7	22344.2	21946.1	21908.3	21719.8	22158.8	23279.8	21093	20651.6	21638.6	21824	22145.2
	Radiotherapy	15417.2	15921.5	15247.5	15835.5	14952	15206	15690	16454	17088	16914.5	17173.5	17159.5	18254.5	18469.5	19106	19002	19024	19840.5	20130	20629.5
Early N+	Chemo- CMF (cyclophosphamide, methotrexate and fluorouracil)	5180.18	5349.62	5123.16	5320.73	5023.87	5109.22	5254.2	5493.26	5688.64	5612.71	2435.18	2425.6	2575.72	2599.12	2677.22	2638.21	2586.68	2672.88	2687.62	2745.6
	Chemo- anthracycline based therapy (fluorouracil, epirubicin and cyclophosphamide )	2220.08	2292.7	2195.64	2280.31	2153.09	2189.66	2251.8	2354.25	2437.99	2405.45	5682.09	5659.74	6010.02	6064.62	6246.85	6155.82	6035.59	6236.73	6271.1	6406.4
	Chemo- Docetaxel and anthracycline based (Doxorubicin and cyclophosphamide)	0	0	0	0	0	0	105.01	210.02	315.031	420.041	525.051	630.061	735.071	840.082	1028.39	1362.21	2121.84	2557.61	2932	3125.67
Early HER-2 +	Trastuzumab	0	0	0	0	0	0	0	0	0	137.8	275.6	413.4	551.201	689.001	868.81	1909.56	2778.13	3027.74	3358.72	3699.46
Early pre-menopausal ER+	Ovarian ablation (LHRH analogue)	1817.78	1877.24	1797.77	1867.1	1762.93	1792.88	1849.94	1940.02	2233.65	2541.52	2843.97	3085.68	3303.81	3524.96	2723.22	2728.58	2816.18	2891.61	2946.56	2833.16
	Tamoxifen	6511.3	6724.28	6439.63	6687.96	6314.83	6422.1	6626.51	6949.18	7010.26	6601.28	6575.24	6328.38	5922.59	5489.15	4815.07	5067.37	4141.45	2800.58	2817.83	3057.46
Early post-menopausal ER+	Tamoxifen (5 year course)	12116.6	12512.9	11983.2	12445.3	11751	11950.6	12331	9415.32	9497.52	8943.43	8908.67	8574.21	8024.41	7437.15	6523.85	6865.68	5611.18	3794.46	3817.82	4142.5
	Anastrazole (5 year course)	0	0	0	0	0	615.284	1230.57	1845.85	2326.59	2784.53	3278.91	4169.05	5296.47	6416.86	6728.59	7837.39	8696.03	9293.52	9513.42	9413.4
	Letrozole (5 year course)	0	0	0	0	0	0	2.53137	5.06275	7.15595	11.7646	30.0178	61.6701	99.6339	184.243	316.905	513.026	690.203	847.657	891.986	1291.76
	Exemestane (3 year course after 2 year course of tamoxifen)	0	0	0	0	0	0	0	0	0	61.2406	293.915	460.66	638.817	891.011	1215.55	1817.3	2521.51	3052.15	3305.79	3367.3
	Letrozole (3 year course after 2 year course of tamoxifen)	0	0	0	0	0	0	8.43791	16.8758	23.8532	39.2155	100.059	205.567	332.113	614.144	1056.35	1710.09	2300.68	2825.52	2973.29	4305.86
Early post-menopausal ER+ N+	Tamoxifen (5 year course)	3294.54	3402.31	3258.28	3383.93	3195.13	3249.41	3352.84	3516.1	3546.8	3339.88	3326.9	3201.99	2996.67	2777.36	2436.3	2563.95	2095.46	1417.02	1425.74	1546.99
	Letrozole (5 year course)	0	0	0	0	0	0	1.26569	2.53137	3.57798	5.88232	15.0089	30.8351	49.817	92.1215	158.453	256.513	345.102	423.829	445.993	645.878
Advanced	Paclitaxel monotherapy	0	0	0	0	67.1234	134.247	201.37	268.494	335.617	402.74	469.864	536.987	604.11	671.234	633.999	736.049	852.822	986.666	1043.46	1098.81
	Capecitabine monotherapy	0	0	0	0	0	0	0	0	0	0	0	75.7026	151.405	227.108	285.631	385.401	460.945	514.888	193.321	152.228
	Vinorelbine monotherapy	0	0	0	0	0	0	0	120.081	240.161	360.242	480.323	600.403	720.484	840.565	1379.57	2520.75	1673.55	2118.95	1692.18	1600.08
	Gemcitabine (with paclitaxel or docetaxel)	0	0	0	0	0	0	0	0	482.369	723.554	964.738	1205.92	1447.11	1688.29	1960.75	2208.19	2409.72	2594.63	2660.21	2460.26
	Capecitabine and docetaxel	0	0	0	0	0	0	0	0	0	0	0	302.81	605.62	908.431	1142.52	1541.6	1843.78	2059.55	1753.47	1653.84
	Docetaxel monotherapy	0	0	0	0	0	0	29.2547	58.5093	87.764	117.019	146.273	175.528	204.783	234.037	286.498	379.496	591.121	712.521	163.364	174.155
	Docetaxel (1st line), vinorelbine (2nd line), capecitabine (3rd line)	0	0	0	0	0	0	0	0	0	0	0	0	0	0	0	0	0	0	653.457	696.621
Advanced HER-2 +	Trastuzumab	0	0	0	0	0	0	0	0	0	56.9422	113.884	170.827	227.769	284.711	359.012	789.073	1147.99	1251.13	1387.9	1528.7
Advanced pre-menopausal ER+	Tamoxifen	1100.92	1136.94	1088.81	1130.79	1067.7	1085.84	1120.4	1174.96	1185.29	1116.14	1111.74	1070	1001.39	928.101	814.127	856.785	700.233	473.52	476.436	516.952
	Anastrozole	0	0	0	0	0	153.821	307.642	461.463	581.648	696.133	819.727	1042.26	1324.12	1604.22	1682.15	1959.35	2174.01	2323.38	2378.36	2353.35
	Exemestane	0	0	0	0	0	0	0	0	0	9.18608	44.0873	69.099	95.8225	133.652	182.332	272.595	378.227	457.823	495.868	505.094
	Letrozole	0	0	0	0	0	0	2.11487	4.22974	5.97853	9.82892	25.0787	51.5231	83.2405	153.928	264.763	428.615	576.639	708.186	745.222	1079.22
Advanced post-menopausal ER+	Tamoxifen	4664.46	4817.04	4613.12	4791.02	4523.72	4600.56	4747	4978.14	5021.61	4728.65	4710.27	4533.43	4242.74	3932.23	3449.34	3630.08	2966.79	2006.24	2018.59	2190.25
	Letrozole	0	0	0	0	0	0	8.95989	17.9198	25.3288	41.6414	106.249	218.284	352.658	652.135	1121.7	1815.88	2443	3000.31	3157.22	4572.22
AF3-9 Net monetary benefit resulting from breast cancer treatments 1991-2010
		Net Monetary Benefit (NMB)
Patient group	Intervention	1991	1992	1993	1994	1995	1996	1997	1998	1999	2000	2001	2002	2003	2004	2005	2006	2007	2008	2009	2010	Total intervention NMB
Early	Mastectomy	0	0	0	0	0	0	0	0	0	0	0	0	0	0	0	0	0	0	0	0		0
	Lumpectomy	1.62593e+08	1.67911e+08	1.60803e+08	1.67004e+08	1.57687e+08	1.60365e+08	1.6547e+08	1.73527e+08	1.80213e+08	1.75879e+08	1.72746e+08	1.72449e+08	1.70965e+08	1.7442e+08	1.83244e+08	1.66031e+08	1.62556e+08	1.70326e+08	1.71785e+08	1.74313e+08		3.39029e+09
	Radiotherapy	-1.19135e+08	-1.23032e+08	-1.17824e+08	-1.22368e+08	-1.15541e+08	-1.17503e+08	-1.21244e+08	-1.27147e+08	-1.32047e+08	-1.30706e+08	-1.32707e+08	-1.32599e+08	-1.41061e+08	-1.42722e+08	-1.4764e+08	-1.46837e+08	-1.47007e+08	-1.53316e+08	-1.55553e+08	-1.59413e+08		-2.6854e+09
Early N+	Chemo- CMF (cyclophosphamide, methotrexate and fluorouracil)	1.79063e+08	1.8492e+08	1.77092e+08	1.83921e+08	1.7366e+08	1.7661e+08	1.81621e+08	1.89885e+08	1.96639e+08	1.94014e+08	8.41767e+07	8.38457e+07	8.90348e+07	8.98437e+07	9.25433e+07	9.11948e+07	8.94137e+07	9.23934e+07	9.29026e+07	9.49069e+07		2.73768e+09
	Chemo- anthracycline based therapy (fluorouracil, epirubicin and cyclophosphamide )	9.3543e+07	9.66028e+07	9.25133e+07	9.6081e+07	9.07204e+07	9.22615e+07	9.48796e+07	9.91966e+07	1.02725e+08	1.01353e+08	2.39415e+08	2.38473e+08	2.53232e+08	2.55533e+08	2.63211e+08	2.59376e+08	2.5431e+08	2.62785e+08	2.64233e+08	2.69934e+08		3.52038e+09
	Chemo- Docetaxel and anthracycline based (Doxorubicin and cyclophosphamide)	0	0	0	0	0	0	4.65597e+06	9.31193e+06	1.39679e+07	1.86239e+07	2.32798e+07	2.79358e+07	3.25918e+07	3.72477e+07	4.5597e+07	6.0398e+07	9.40787e+07	1.134e+08	1.3e+08	1.38587e+08		7.49675e+08
Early HER-2 +	Trastuzumab	0	0	0	0	0	0	0	0	0	-177556	-355112	-532668	-710224	-887780	-1.11946e+06	-2.46047e+06	-3.57963e+06	-3.90126e+06	-4.32772e+06	-4.76677e+06		-2.28186e+07
Early pre-menopausal ER+	Ovarian ablation (LHRH analogue)	8.6269e+07	8.90909e+07	8.53194e+07	8.86096e+07	8.36659e+07	8.50872e+07	8.77955e+07	9.20705e+07	1.06005e+08	1.20616e+08	1.3497e+08	1.46442e+08	1.56794e+08	1.67289e+08	1.2924e+08	1.29494e+08	1.33651e+08	1.37231e+08	1.39839e+08	1.34458e+08		2.33394e+09
	Tamoxifen	6.9745e+06	7.20264e+06	6.89773e+06	7.16373e+06	6.76405e+06	6.87896e+06	7.09791e+06	7.44353e+06	7.50895e+06	7.07088e+06	7.04299e+06	6.77857e+06	6.34392e+06	5.87964e+06	5.15761e+06	5.42785e+06	4.43607e+06	2.99981e+06	3.01828e+06	3.27496e+06		1.21363e+08
Early post-menopausal ER+	Tamoxifen (5 year course)	0	0	0	0	0	0	0	0	0	0	0	0	0	0	0	0	0	0	0	0		0
	Anastrazole (5 year course)	0	0	0	0	0	-803883	-1.60777e+06	-2.41165e+06	-3.03975e+06	-3.63805e+06	-4.28397e+06	-5.44696e+06	-6.91996e+06	-8.38378e+06	-8.79105e+06	-1.02397e+07	-1.13616e+07	-1.21422e+07	-1.24295e+07	-1.22988e+07		-1.03799e+08
	Letrozole (5 year course)	0	0	0	0	0	0	-593.131	-1186.26	-1676.72	-2756.59	-7033.52	-14450	-23345.4	-43170.3	-74254.6	-120208	-161723	-198616	-209003	-302674		-1.16069e+06
	Exemestane (3 year course after 2 year course of tamoxifen)	0	0	0	0	0	0	0	0	0	-540.222	-2592.72	-4063.62	-5635.2	-7859.88	-10722.7	-16031	-22243	-26924	-29161.4	-29703.9		-155478
	Letrozole (3 year course after 2 year course of tamoxifen)	0	0	0	0	0	0	-2388.02	-4776.03	-6750.69	-11098.4	-28317.8	-58177.6	-93991.4	-173809	-298958	-483973	-651115	-799652	-841471	-1.2186e+06		-4.67308e+06
Early post-menopausal ER+ N+	Tamoxifen (5 year course)	0	0	0	0	0	0	0	0	0	0	0	0	0	0	0	0	0	0	0	0		0
	Letrozole (5 year course)	0	0	0	0	0	0	5779.58	11559.2	16338.3	26860.8	68536	140804	227482	420660	723552	1.17133e+06	1.57586e+06	1.93535e+06	2.03657e+06	2.94931e+06		1.131e+07
Advanced	Paclitaxel monotherapy	0	0	0	0	0	0	0	0	0	0	0	0	0	0	0	0	0	0	0	0		0
	Capecitabine monotherapy	0	0	0	0	0	0	0	0	0	0	0	11121.2	22242.4	33363.6	41961.1	56618	67715.9	75640.5	28400.1	22363.3		359426
	Vinorelbine monotherapy	0	0	0	0	0	0	0	168516	337032	505548	674065	842581	1.0111e+06	1.17961e+06	1.93603e+06	3.53751e+06	2.34859e+06	2.97364e+06	2.37473e+06	2.24549e+06		2.01344e+07
	Gemcitabine (with paclitaxel or docetaxel)	0	0	0	0	0	0	0	0	-580681	-871021	-1.16136e+06	-1.4517e+06	-1.74204e+06	-2.03238e+06	-2.36037e+06	-2.65824e+06	-2.90085e+06	-3.12344e+06	-3.20239e+06	-2.96168e+06		-2.50462e+07
	Capecitabine and docetaxel	0	0	0	0	0	0	0	0	0	0	0	44484.9	88969.7	133455	167844	226472	270864	302562	257596	242961		1.73521e+06
	Docetaxel monotherapy	0	0	0	0	0	0	37105.8	74211.5	111317	148423	185529	222635	259740	296846	363386	481342	749761	903741	207206	220894		4.26214e+06
	Docetaxel (1st line), vinorelbine (2nd line), capecitabine (3rd line)	0	0	0	0	0	0	0	0	0	0	0	0	0	0	0	0	0	0	4.6391e+06	4.94554e+06		9.58464e+06
Advanced HER-2 +	Trastuzumab	0	0	0	0	0	0	0	0	0	-158600	-317200	-475800	-634400	-793000	-999950	-2.19779e+06	-3.19747e+06	-3.48476e+06	-3.86569e+06	-4.25786e+06		-2.03825e+07
Advanced pre-menopausal ER+	Tamoxifen	0	0	0	0	0	0	0	0	0	0	0	0	0	0	0	0	0	0	0	0		0
	Anastrozole	0	0	0	0	0	303809	607618	911427	1.1488e+06	1.37492e+06	1.61903e+06	2.05855e+06	2.61524e+06	3.16846e+06	3.32238e+06	3.86987e+06	4.29384e+06	4.58886e+06	4.69744e+06	4.64806e+06		3.92283e+07
	Exemestane	0	0	0	0	0	0	0	0	0	-754.309	-3620.2	-5674.02	-7868.4	-10974.7	-14972.1	-22384	-31057.8	-37593.8	-40717.9	-41475.5		-217093
	Letrozole	0	0	0	0	0	0	-173.661	-347.322	-490.923	-807.095	-2059.32	-4230.79	-6835.23	-12639.7	-21740.8	-35195.4	-47350.3	-58152.2	-61193.4	-88619		-339835
Advanced post-menopausal ER+	Tamoxifen	0	0	0	0	0	0	0	0	0	0	0	0	0	0	0	0	0	0	0	0		0
	Letrozole	0	0	0	0	0	0	138153	276305	390544	642069	1.63825e+06	3.36572e+06	5.43764e+06	1.00553e+07	1.72955e+07	2.7999e+07	3.76686e+07	4.62619e+07	4.86812e+07	7.04991e+07		2.70349e+08
	Total annual NMB	4.09306e+08	4.22695e+08	4.04801e+08	4.20412e+08	3.96956e+08	4.03199e+08	4.19454e+08	4.43311e+08	4.73387e+08	4.84689e+08	5.26948e+08	5.42017e+08	5.67419e+08	5.90434e+08	5.81511e+08	5.84193e+08	6.16462e+08	6.59088e+08	6.8414e+08	7.15867e+08		1.03463e+10
