# Supplementary material for: Estimating the returns to UK publicly funded cancer-related research in terms of the net value of improved health outcomes
Source: BMC Med. 2014 Jun 16;12:99. doi: 10.1186/1741-7015-12-99 (PMC4058434; doi:10.1186/1741-7015-12-99)
Supplement: Additional file 4 — Guidelines data. [file 1741-7015-12-99-S4.xlsx]

## Sheet: AF4-1. Extracted references
Table A4-1.Number and proportion of extracted and matched references by guideline
Guideline	Source	Number of references	Number of references extracted, removing duplicates	Number of references matched	Percentage of matched/extracted references
Guidelines for the use of imaging in the NHS Bowel Cancer Screening Programme	NHS Screening	4	2	2	1
Clinical Guidelines for Breast Cancer Screening Assessment	NHS Screening	44	18	17	0.94
Referral for suspected cancer	NICE	452	370	334	0.9
Early and locally advanced breast cancer	NICE	615	528	479	0.91
Familial breast cancer (unchanged recommendations)	NICE	297	176	155	0.88
Prostate cancer	NICE	251	115	102	0.89
Metastatic spinal cord compression	NICE	241	71	65	0.92
Breast Cancer Related Lymphoedema	RCOA	80	79	60	0.76
Pregnancy and Breast Cancer	RCOG	85	77	72	0.94
Guidelines on the Radical Management of Patients with Lung Cancer	RCP	321	312	286	0.92
Management of transitional cell carcinoma of the bladder	SIGN	161	137	126	0.92
Management of breast cancer in women	SIGN	214	156	140	0.9
Management of cervical cancer	SIGN	254	208	195	0.94
Long term follow up care of survivors of childhood cancer	SIGN	273	269	254	0.94
Diagnosis and management of colorectal cancer	SIGN	211	171	158	0.92
Diagnosis and management of head and neck cancer	SIGN	511	477	454	0.95
Management of patients with lung cancer	SIGN	345	275	254	0.92
Cutaneous melanoma	SIGN	277	248	231	0.93
Management of oesophageal and gastric cancer	SIGN	393	338	318	0.94
Epithelial ovarian cancer	SIGN	182	59	58	0.98
Control of pain in adults with cancer	SIGN	264	197	169	0.86
Management of adult testicular germ cell tumours	SIGN	152	133	122	0.92
	Total	5627	4416	4051
Proportion extracted/matched			0.78	0.92

## Sheet: AF4-2. Knowledge cycle time
Table A4-2. Knowledge cycle time for extracted papers cited on 22 cancer clinical guidelines
Guideline	Source	Number of references extracted, removing duplicates	Earliest cited publication	Latest cited publication	Date of publication of guideline	Average data of cited references		Knowledge cycle time (years)
Guidelines for the use of imaging in the NHS Bowel Cancer Screening Programme	NHS Screening	2	2006	2010	2012	2008		4
Clinical Guidelines for Breast Cancer Screening Assessment	NHS Screening	18	1993	2006	2010	1998		12
Referral for suspected cancer	NICE	370	1974	2004	2005	1996		9
Early and locally advanced breast cancer	NICE	528	1979	2008	2009	2003		6
Familial breast cancer (unchanged recommendations)	NICE	173	1980	2003	2006	1998		8
Prostate cancer	NICE	115	1980	2007	2008	2002		6
Metastatic spinal cord compression	NICE	71	1978	2008	2008	2001		7
Breast Cancer Related Lymphoedema	RCOA	79	1921	2009	2009	1991		18
Pregnancy and Breast Cancer	RCOG	77	1985	2010	2011	2003		8
Guidelines on the Radical Management of Patients with Lung Cancer	RCP	312	1958	2010	2010	2000		10
Management of transitional cell carcinoma of the bladder	SIGN	137	1965	2005	2005	1998		7
Management of breast cancer in women	SIGN	156	1978	2005	2005	1998		7
Management of cervical cancer	SIGN	208	1975	2007	2008	2001		7
Long term follow up care of survivors of childhood cancer	SIGN	269	1969	2003	2004	1994		10
Diagnosis and management of colorectal cancer	SIGN	171	1980	2011	2011	2002		9
Diagnosis and management of head and neck cancer	SIGN	474	1967	2006	2006	1998		8
Management of patients with lung cancer	SIGN	275	1979	2004	2005	1997		8
Cutaneous melanoma	SIGN	247	1964	2003	2003	1995		8
Management of oesophageal and gastric cancer	SIGN	338	1969	2005	2006	2000		6
Epithelial ovarian cancer	SIGN	58	1983	2002	2003	1997		6
Control of pain in adults with cancer	SIGN	197	1975	2008	2008	2000		8
Management of adult testicular germ cell tumours	SIGN	132	1975	2010	2011	1998		13
		4407	1921	2011
							Average	8
	Blank dates	9
	Total	4416
NB - Duplicate references removed within guidelines (but not across them)

## Sheet: AF4-3. % UK address
Table A4-3. Proportion matched papers cited on 22 cancer clinical guidelines with a UK address
Guideline	Source	Number of papers with UK address	Proportion (%) of papers with UK address
Guidelines for the use of imaging in the NHS Bowel Cancer Screening Programme	NHS Screening	2	100
Clinical Guidelines for Breast Cancer Screening Assessment	NHS Screening	9	53
Referral for suspected cancer	NICE	104	30
Early and locally advanced breast cancer	NICE	102	15
Familial breast cancer (unchanged recommendations)	NICE	50	26
Prostate cancer	NICE	14	12
Metastatic spinal cord compression	NICE	10	13
Breast Cancer Related Lymphoedema	RCOA	16	27
Pregnancy and Breast Cancer	RCOG	10	8
Guidelines on the Radical Management of Patients with Lung Cancer	RCP	49	13
Management of transitional cell carcinoma of the bladder	SIGN	27	16
Management of breast cancer in women	SIGN	46	15
Management of cervical cancer	SIGN	28	13
Long term follow up care of survivors of childhood cancer	SIGN	63	21
Diagnosis and management of colorectal cancer	SIGN	54	25
Diagnosis and management of head and neck cancer	SIGN	46	8
Management of patients with lung cancer	SIGN	53	16
Cutaneous melanoma	SIGN	42	13
Management of oesophageal and gastric cancer	SIGN	64	17
Epithelial ovarian cancer	SIGN	29	44
Control of pain in adults with cancer	SIGN	33	16
Management of adult testicular germ cell tumours	SIGN	51	22
	Total	903	0.17
